# Supplementary material for: Structural and Electrochemical Analysis of CIGS: Cr Crystalline Nanopowders and Thin Films Deposited onto ITO Substrates
Source: Nanomaterials (Basel). 2021 Apr 23;11(5):1093. doi: 10.3390/nano11051093 (PMC8146074; doi:10.3390/nano11051093)
Supplement: Supplementary file 1 [file nanomaterials-11-01093-s001.zip]

Archive with 1 entries (1 files):
- nanomaterials-1167393-supplementary.pdf
